# Supplementary material for: Immunohistochemical and Ultrastructural Analysis of Adult Neurogenesis Involving Glial and Non-Glial Progenitors in the Cerebellum of Juvenile Chum Salmon Oncorhynchus keta
Source: Int J Mol Sci. 2025 Sep 23;26(19):9267. doi: 10.3390/ijms26199267 (PMC12524278; doi:10.3390/ijms26199267)
Supplement: Supplementary file 1 [file ijms-26-09267-s001.zip]

Archive with 24 entries (24 files):
- Figure S1A.jpg
- Figure S1B.jpg
- Figure S1C.jpg
- Figure S2A.jpg
- Figure S2B.jpg
- Figure S2C.jpg
- Figure S2D.jpg
- Figure S3A.jpg
- Figure S3B.jpg
- Figure S3C.jpg
- Figure S3D.jpg
- Figure S3E.jpg
- Figure S4R.jpg
- Figure S4S.jpg
- Figure S4T.jpg
- Figure S4U.jpg
- Figure S4V.jpg
- Figure S5S.jpg
- Figure S5T.jpg
- Figure S5U.jpg
- Figure S5V.jpg
- Figure S5W.jpg
- Figure S5X.jpg
- Figure S5Y.jpg
